# Supplementary material for: Mutation screening in non-syndromic hearing loss patients with cochlear implantation by massive parallel sequencing in Taiwan
Source: PLoS One. 2019 Jan 25;14(1):e0211261. doi: 10.1371/journal.pone.0211261 (PMC6347456; doi:10.1371/journal.pone.0211261)
Supplement: S1 Table — (XLSX) [file pone.0211261.s001.xlsx]

## Sheet: Table S1
S1 Table. Forty rare SNHI-related genes used in this study.
Gene	Protein	AD	AR	X-linked	Function in hearing process
ACTG1	Actin Gamma 1	˅			Hair bundle, cytoskeletal formation
CCDC50	Coiled-Coil Domain Containing 50	˅			Hair bundle, cytoskeletal formation
CDH23	Cadherin related 23		˅		Hair bundle, adhesion protein
CLDN14	Claudin 14		˅		Ion homeostasis
COCH	Cochlin	˅			Extracellular matrix protein
COL11A2	Collagen Type XI Alpha 2 chain	˅	˅		Extracellular matrix protein
CRYM	Crystallin mu	˅			Ion homeostasis
DIAPH1	Diaphanous Related Formin 1	˅			Hair bundle, cytoskeletal formation
DSPP	Dentin sialophosphoprotein	˅			Unknown function
GSDME	Gasdermin E	˅			Unknown function
ESPN	Espin		˅		Hair bundle, cytoskeletal formation
ESRRB	Estrogen Related Receptor Beta		˅		Transcription factor
EYA4	EYA transcriptional coactivator and phosphatase 4	˅			Transcription factor
GJB6	Gap Junction Protein Beta 6	˅	˅		Ion homeostasis
GRHL2	Grainyhead-Like transcription factor 2	˅			Transcription factor
KCNQ4	Potassium Voltage-Gated Channel Subfamily Q Member 4	˅			Ion homeostasis
LHFPL5	LHFPL tetraspan subfamily member 5		˅		Hair bundle morphogenesis
MARVELD2	Marvel Domain Containing 2		˅		Formation of the epithelial barriers
MYH14	Myosin Heavy Chain 14	˅			Unknown function
MYH9	Myosin Heavy Chain 9	˅			Hair bundle, motor protein
MYO15A	Myosin XVa		˅		Hair bundle, motor protein
MYO3A	Myosin IIIa		˅		Hair bundle, motor protein
MYO6	Myosin VI	˅	˅		Hair bundle, motor protein
MYO7A	Myosin VIIA	˅	˅		Hair bundle, motor proteins
OTOA	Otoancorin		˅		Extracellular matrix protein
PCDH15	Protocadherin related 15		˅		Hair bundle, adhesion protein
PJVK	Pejvakin		˅		Signalling of hair cells and neurons
POU3F4	POU class 3 homeobox 4			˅	Transcription factor
POU4F3	POU class 4 homeobox 3	˅			Transcription factor
RDX	Radixin		˅		Hair bundle, cytoskeletal formation
SLC26A5	Solute Carrier Family 26 Member 5		˅		Molecular motor of OHC
STRC	Stereocilin		˅		Extracellular matrix protein
TECTA	Tectorin Alpha	˅	˅		Extracellular matrix protein
TMC1	Transmembrane Channel-Like Protein 1	˅	˅		Unknown function
TMIE	Transmembrane Inner Ear-Expressed Gene		˅		Unknown function
TMPRSS3	Transmembrane Protease Serine 3		˅		Unknown function
TRIOBP	TRIO and F-Actin Binding Protein		˅		Hair bundle, cytoskeletal formation
USH1C	USH1 Protein Network Component Harmonin		˅		Hair bundle, scaffolding protein
WFS1	Wolframin ER Transmembrane Glycoprotein	˅			Ion homeostasis
WHRN	Whirlin		˅		Hair bundle, scaffolding protein
AD: Autosomal dominant; AR: Autosomal recessive
